# Supplementary material for: An optimized deep learning model based on transperineal ultrasound images for precision diagnosis of female stress urinary incontinence
Source: Front Med (Lausanne). 2025 Apr 28;12:1564446. doi: 10.3389/fmed.2025.1564446 (PMC12066636; doi:10.3389/fmed.2025.1564446)
Supplement: Supplementary file 1 [file Data_Sheet_1.zip]

Archive with 3 entries (3 files):
- Supplementary files/Supplementary Figure 1.jpg
- Supplementary files/Supplementary Figure 2.jpg
- Supplementary files/Supplementary Table.docx
